# Supplementary material for: Administration of mRNA-Nanomedicine-Augmented Calvarial Defect Healing via Endochondral Ossification
Source: Pharmaceutics. 2023 Jul 17;15(7):1965. doi: 10.3390/pharmaceutics15071965 (PMC10383176; doi:10.3390/pharmaceutics15071965)
Supplement: Supplementary file 1 [file pharmaceutics-15-01965-s001.zip]

Archive with 1 entries (1 files):
- pharmaceutics-2436147-supplementary.pdf
